# Supplementary material for: Perinatal transmission of Borrelia burgdorferi: advancing scientific and clinical understanding of Lyme disease in pregnancy
Source: Front Med (Lausanne). 2026 Apr 9;13:1794120. doi: 10.3389/fmed.2026.1794120 (PMC13102645; doi:10.3389/fmed.2026.1794120)
Supplement: Supplementary file 1 [file Table_1.xlsx]

## Sheet: Sheet1
Supplementary Table 1: Human Cases of Confirmed or Possible Perinatal Transmission of Borrelia burgdorferi with Laboratory Evidence
Case #	Trimes-ter of LD Onset	Maternal Symptoms/Obstetrical findings	Maternal Lyme antibodya (blood)	Maternal Antibiotic	Gest. Age (wks)	Birth-weight (g)	Pregnancy/Fetal/Infant Outcome	Infant Antibiotic	Infant Lyme antibody (blood, CSF)	Direct/Tissue Evidence of Borrelia burgdorferia	Reference(s)
1	1	Diss EM, headache, stiff neck, malaise, inguinal LAD, recurrent arthralgias in pregnancy Oligoarthritis, Achilles tendonitis pp	IFA+ pp	no	35	3000	Prematurity, resp distress, cardiac dysfunction, AV stenosis, PDA, CoA, persistent L superior vena cava, marked endocardial fibroelastosis, death, 39 hrs.			Silver stain+ (K, S, BM). Silver stain neg (H) by original investigators. IFA+ (H) by subsequent separate investigator	Schlesinger et al, 1985 4 MacDonald, 1989 12
2	1	EM, monoarthritis	IFA+ EIA+ pp at 2 of 3 labs IFA- EIA- at 3rd lab	no	40	2500	Stillbirth, VSD			Silver stain+ (H, Liv, B subarachnoid space, P); IFA+ (Liv, H, A, B, subarachnoid space); Cx+ (Liv)	MacDonald, 1986 5 MacDonald et al, 1987 7 MacDonald, 1989 12
3	N/A	Severe toxemia, onset wk 17	Negative pp	no	19	514	Stillbirth, ASD. .			IFA+ (P), Cx+ (Liv)	MacDonald, 1986 5 MacDonald, 1989 12
4	N/A	Toxemia, wk 22. History of undifferentiated collagen vascular disorder (episodic fever, thrombocytopenia, anemia, arthritis, LAD), in remission during pregnancy, reactivation after fetal loss.	Negative pp Reactive syphilis FTA-ABS felt false positive due to collagen disease	no	23	490	Stillbirth, CoA			IFA+ (K), Cx+ (Liv)	MacDonald 1986 5, 1989 12
5	N/A	Uneventful 1st trimester	Negative pp	no	15	85	Miscarriage			IFA+ (P, Liv), Cx+ (Liv)	Macdonald, 1986 5, 1989 12
6	N/A	Asymptomatic. (Father: history of “rheumatic disease” w/ vasculitis, ?uveitis one year prior to conception)	Mother EIA+ pp Father EIA neg	no	37	2150	LBW, poor growth, dev delay, fever, recurrent infections (enteritis, bronchitis, rhinitis, cystopyelitis), maculopapular rash, head enlargement, wide open fontanel, cerebral atrophy, exophthalmos, conjunctivitis, blepharitis, diffuse LAD, cardiac hypertrophy w/ pronounced depolarization defect, hepatosplenomegaly, chronic arthritis of knees, anemia	IV PCN 3 wk	+IgG x 3 (blood but not CSF), ↓ w/ abx rx		Lampert, 1986 6
7	N/A	LD in early pregnancy (no details)	N/A	N/A	N/A	N/A	Miscarriage			Cx+ (Liv, S, K)	Neubert, 1987 10
8	N/A	Migratory arthralgias, malaise	EIA neg	no	N/A	N/A	Lethargy, peripheral cyanosis, hypertension, acidosis, cardiac dysfunction, abdominal Ao thrombosis, death 8d.			Cx+ (B), Silver stain+ (B, H)	Lavoie et al, 1987 8, 1990
9	1	EM	IFA IgM neg, IgG neg x 2 EIA and indirect hemagglutination +IgM seroconversion. IgG neg	oral propicillin 1 wk	N/A	N/A	Resp distress, 23 hr w/ rapid death.			Modified silver stain + (B, Liv), IHC+ w/ mAb H5332 (B)	Weber et al, 1988 11
10	N/A	Brief vaginal bleeding episode	N/A	N/A	39	2250	LBW, VSD, hydrocephalus, omphalocele, clubfoot, meningomyelocoele, resp distress w/death in 4 hrs.			IHC+ (fetal autopsy tissue, NS)	MacDonald, 1989 12
11	N/A	Uterine growth retardation on serial obstetrical ultrasounds	N/A	N/A	40	1950	IUGR, LBW, profound bradycardia, cardiac dysfunction, VSD, absent L hemidiaphragm, abdominal viserca herniation into L hemithorax, death at 30 min.			IFA+ (fetal autopsy tissue, NS)	MacDonald, 1989 12
12	N/A	Vaginal bleeding, abdominal cramping	Negative pp	N/A	17	30	Miscarriage. hydrocephalus			IFA+ (B)	MacDonald, 1989 12
13	N/A	Vaginal bleeding, abdominal cramps, low-grade fever, foul-smelling vaginal discharge.	Negative pp	N/A	16	150	Miscarriage. Macerated.			IFA+ with mAbs (B)	MacDonald, 1989 12
14	N/A	Two prior pregnancies ended at wk 8 and wk 26	N/A	N/A	12	294	Miscarriage.			Cx+ (K) yielded B. burgdorferi and other bacteria	MacDonald, 1989 12
15	N/A	Myalgias, arthralgias, episode of headache	Negative pp	N/A	25	N/A	IUFD, VSD.			IFA+ (fetal tissue, NS)	MacDonald, 1989 12
16	N/A	N/A	N/A	N/A	N/A	3778	Resp distress, 1st hr of life, responded to IV abx Rx	IV abx (NS)		IFA+ rare Bb spirochetes (P, cord blood)	MacDonald, 1989 12
17	N/A	Toxemia	N/A	N/A	Term	2,159	LBW, resp distress, fever, hypoglycemia, Cx-negative sepsis	IV PCN + metronidazole		Silver stain+ (P)	MacDonald, 1989 12
18	2	EM, sinus tachycardia w/ dizziness. Ixodid tick bite 2 wk before delivery w/ physician-identified 13 x 13 mm erythematous patch felt not consistent with EM	IFA neg, EIA neg pp	oral PCN VK 15d oral PCN + probenecid pp	Term	4,006	Healthy	oral PCN + probenecid	EIA neg, IFA neg (cord blood)	Silver stain+ (P), Cx+ (P) yielded motile spirochetes resembling Borrelia species but could not be subcultured	MacDonald, 1989 12
19	N/A	N/A	N/A	N/A	N/A	N/A	SIDS, 4 mo old female			Silver stain + (B), negative (K, Liv, H)	MacDonald, 1989 12
20	N/A	N/A	N/A	N/A	N/A	N/A	SIDS, 4 mo old male			Silver stain+ (B), negative (K, Liv, H)	MacDonald, 1989 12
21	2	Asymptomatic Lyme infection, Trim 2	Negative at birth	oral abx (NS)	N/A	N/A	Neonatal neurologic dysfunction (details N/A)	N/A	CSF+ Borrelia-specific Ab		Dattwyler et al, 1989 13
22	N/A	No history or clinical evidence of disease	IgM+ IgG+	no	N/A	N/A	Cx-negative sepsis d3	yes (NS)	IgM+IgG+ (blood, CSF)		Horst, 1992 14, 2003
23	Pre-preg-nancy	History of LD pre-pregnancy, Rx extended abx	Positive pre-pregnancy	yes, 1 yr (NS)	N/A	N/A	Dx LD as neonate Death, age 7 yr from cerebral complications of congenital LD Eye autopsy histology: fundus w/ “salt and pepper” pigmentary changes (similar to findings in congenital syphilis), atrophic optic nerve, non-granulomatous choroiditis		EIA+ at high titer (blood)	PCR+ (P). Silver stain+ Transmission electron microscopy+ (post-mortem eye w/ rare spirochetes in choroid, confirmed by TEM in choroid vascular endothelium); +spirochetes detected (H, K at autopsy; test NS)	Spector et al, 1993 15
24	Pre-preg-nancy	History of LD pre-pregnancy, Rx extended abx w/ multiple abx switches for persistent sxs continuing thru pregnancy	N/A	oral amox x 7 mo pre-pregnancy IV cefotax pre-/during pregnancy, daily, 10 wk → pulsed, 4 mo oral amox oral cefixme thru delivery	N/A	N/A	N/A			Stain+ (P), specifically silver stain+ and IHC+ (personal communication, author)	Burrascano, 1993 16
25	Pre-preg-nancy	Pre-pregnancy LD (EM, fatigue, myalgias, arthralgias), Rx extended abx. One wk after finishing abx, found to be 1 mo pregnant.	Pre-pregnancy ELISA+	Rx all pre-pregnancy: oral abx (NS) for EM IV CTX 3.5 wk IV cefotax 6 wk clarithro 6 wk	N/A	N/A	Healthy			Modified silver stain+ (P)	Patmas, 1994 17
26	1	Flu-like illness, diss EM, Trim 1. Mild toxemia, Trim 3	EIA+ seroconversion LPA+	IV CTX 2d → oral PCN 12d (due to severe diarrhea)	Term	3461	Inguinal LAD, maculopapular rash, placental histology: focal chorioamnionitis, subchorionic nodules.	IV CTX 2 wks	EIA neg (blood, CSF). LPA+ x 2 (cord & infant blood)		Gardner, 1995, 2001 41
27	2	Recurrent sinusitis, flu-like symptoms	EIA neg x 3 pp LPA neg pp	amox 10-14d, Trim 1, again Trim 2	34	1050	IUGR. Prematurity. “blueberry muffin” rash, culture-negative sepsis, resp distress, cardiomyopathy, PDA, hepatomegaly, meconium ileus, joint contractures, inguinal LAD, profound thrombocytopenia, hyperbilirubinemia, long bone transverse metaphyseal bands, placental chronic fibrosing villitis. Age 2 mo: Discharged in good condition Age 9 mo: growth retardation, persistent small HC, mild dev delay,…	- IV amp/gent 6d. - IV CTX 7d added d7 - Age 9 mos - IV CTX 3 wk	Birth EIA neg CSF ↑protein, no pleocytosis 9 mo EIA+, LPA+ 10 mo EIA neg, LPA+ CSF profile normal, CSF Bb Ab neg		Gardner, 1995, 2001 41
28	1	Flu-like illness progressing to pneumonia associated with unusually large vesiculobullous & even purulent lesions on legs, polyarthralgias/ -arthritis	EIA+ pp. LPA+ pp	oral erythro 7 wk oral cefaclor 3d IV cefurox 4d oral cephalexin 2 wk oral cefixme 10d	37	3490	Hyperbilirubinemia, culture-negative sepsis, age 1 wk, bilateral inguinal hernia Increasingly limp, listless, excessive sleeping, poor feeding Age 2.5 mo: severe FTT, dev delay, GER w/ recurrent vomiting and aspiration pneumonias, hepatomegaly, maculopapular rash, marked proximal hypotonia, distal hyperreflexia/hypertonia, R hemiparesis, jitteriness, alternating eso-/exotropia, facial dysmorphia,…	- IV amp/ceph 3rd gen -oral cefaclor, age 2 mo for OM - IV CTX, total 7 wk (between age 2.5 and 7 mo) - oral amox 1 yr (age 7 to 19 mo)	EIA neg (blood, CSF) LPA+	.	Gardner, 1995, 2001 41
29	2	EM, low-grade fever, fatigue, dizziness, stiff neck, photophobia, myalgias, migratory polyarthalgias	Lyme urine antigen+ EIA neg at delivery LPA+ pp	oral erythro 10d oral cefurox 49d	Term	3461	Diffuse small retinal lesions at birth, subsequent spontaneous resolution Age 2.5 wk: listless, excessive sleeping. Slight hyperbilirubinemia. Mild lymphocytic meningitis.	IV CTX 4 wk	EIA neg x 3 (cord/infant blood) LPA+		Gardner, 1995, 2001 41
30	N/A	EM	N/A	N/A	N/A	N/A	Healthy			IHC+ using mAb H5332 (P)	Hercogová et al, 1996 18
31	1	Tick bite, wk 4; EM, fatigue, arthralgias, paresthesias	N/A	oral PCN	15	N/A	IUFD (during maternal Rx with oral PCN)			IHC+ using mAb H9724 (P)	Hercogová et al, 1996 18
32-34	N/A	Asymptomatic	ELISA equivocal (all 3). WB neg (2 cases), WB indeterminate (1 case). Syphilis serology neg (all 3)	N/A	N/A	N/A	Normal perinatal outcome (all 3 cases)		WB IgM neg, IgG neg (cord blood, all 3 cases)	Silver stain+ (P, all 3 cases), PCR+ (P, 2 of 3 cases, testing ND on 3rd due to paraffin-embedded tissue).	Figueroa et al, 1996 53
35	N/A	Asymptomatic	IgG+	No	39	N/A	Relapsing multiple annular erythema or strophilus-like rash w/ generalized LAD, total 9 episodes from age 3 wk - 36 mo, +fever w/ 1st episode. .	oral josaymcin, amox or combination of two, multiple courses, 14-21d each	Age 9 mo: serum IFA, EIA, WB all neg Age 13 mo: IFA, EIA neg; +new WB IgG seroreactivity (Bg 41 kD; Ba & Bbss 30, 41 and 61 kD).	Modified silver stain+, PCR+ (skin bx, age 9 mo) w/ flagellin sequence amplification. +superficial and deep dermal lymphocytic infiltrate w/ numerous Bb-like spirochetal bodies in epidermis and dermis. Cx (skin bx, age 36 mo) grew spirochetes w/ typical Borrelial morphology but no growth on subcultures	Trevisan et al, 1997 19
36	N/A	Asymptomatic	IFA+ (IgG)	No (doxy pp only)	34	N/A	Stillbirth. Macerations, fluidothorax, ascites, hepatosplenomegaly on autopsy.			Dark-field microscopy+ (post-mortem Lu, Liv, B). Spirochetal Cx not attempted.	Maraspin et al, 1999 55
37	1	EM after tick bite, Trim 1. Vertigo, Trim. 2.	Positive serology CSF mild pleocytosis, ↑protein, Trim. 2	oral phenoxymethyl penicillin 10d. IV benzyl penicillin 14d.	32	N/A	Prematurity. Death in few hrs. Hydrocephalus, fluidothorax, ascites on autopsy			Dark field microscopy+ (Lu, Liv). Spirochetal Cx not attempted.	Maraspin et al, 1999 55
38	Pre-preg-nancy	Dx LD pre-pregnancy, Rx extended abx for persistent/recurring migratory arthralgias. Discovered pregnant within one month of stopping abx	WB IgG+ pre-pregnancy	Pre-pregnancy abx: doxy, 1 mo amox/probenecid, +hives oral cefurox/metronidazole/azithro, 4 mo	18	N/A	Miscarriage			PCR+ (P, fetal tissue)	Horowitz & Yunker, 2003 93
39	N/A	Tick bite without rash, Trim 1. High fever, malaise, Trim 2, dx flu. Postpartum extremity weakness, worsened gait, dx tetraparesis, then neuroborreliosis and ALS syndrome. +motor-sensory polyneuropathy, distal limb muscular hypotrophy, flexion contractures and restricted motor activity leading to incapacitation.	IFA+ 8 mo pp	No	Term	2100	LBW. Breastfed x 4 mo. Small for age. Age 2yr 10 mo: onset episodic knee pains → L knee joint thickening/deformity, rapid progression of knee/hip joint damage. Dx inc. infectious-allergic arthritis; reactive arthritis of undetermined etiology w/ L leg shortening and hip joint contractures; rapidly progressive JRA w/ hip/knee contractures; secondary osteoarthritis w/ systemic dysplasia of connecti…	Rx IV CTX, IM benzathine PCN G (also chondroitin glucosamine, pentoxyfilline, physical and hydrokinetic therapy).	Age 4y 11 mo: EIA neg (IgM, IgG) PCR+ (sample type not specified)		Lazebnik & Zal’tsman, 2005 108
40	N/A	Enlargement of lateral ventricles on obstetrical U/S. Prenatal tests for cause of congenital hydrocephalus neg except maternal serum Bb IgM+. No known tick bite or clinical infection during pregnancy.	Serum Bb IgM+ WB IgG +31 kD pp	No	36	2920	Elective C/S for craniomegaly. Pre-op MRI +triventricular hydrocephalus, aqueductus cerebri stenosis, transependymal CSF leakage. Ventriculoperitoneal shunt placed d2, .		WB IgM +41 kD (genus-specific), 75 kD (nonspecific)		Önk et al, 2005 96
41	N/A	EM	N/A	Yes (NS)	N/A	N/A	N/A	N/A	N/A	PCR+ (P), electron microscopy+ (P)	Vaňousová et al, 2007 104
42	N/A	EM	N/A	Yes (NS)	N/A	N/A	N/A	N/A	N/A	PCR+ (cord blood, P)	Vaňousová et al, 2007 104
43	N/A	EM	N/A	Yes (NS)	N/A	N/A	N/A	N/A	N/A	PCR+ (cord blood)	Vaňousová et al, 2007 104
44	N/A	Diss Lyme borreliosis, “insufficiently treated”	N/A	Oral PCN 5d	N/A	N/A	Abortion			Electron microscopy+ (P) using mAb against flagellin	Hercogová & Vaňousová, 2008 63
45	N/A	Lyme borreliosis in pregnancy (NS)	N/A	Yes (NS)	N/A	N/A	N/A			Electron microscopy+ Borreliae and Borrelia cysts (P) and/or PCR+ (P)	Hercogová & Vaňousová, 2008 63
46	N/A	Lyme borreliosis in pregnancy (NS)	N/A	Yes (NS)	N/A	N/A	N/A			Electron microscopy+ Borreliae and Borrelia cysts (P) and/or PCR+ (P)	Hercogová & Vaňousová, 2008 63
47	N/A	Lyme borreliosis in pregnancy (NS)	N/A	Yes (NS)	N/A	N/A	N/A			Electron microscopy+ Borreliae and Borrelia cysts (P) and/or PCR+ (P)	Hercogová & Vaňousová, 2008 63
48	1	EM, temperature, leukopenia	+C6 EIA x 2 WB IgG+ x1/borderline x 2 PCR+ Cx+ (Bg strain 848) (blood, pre-Rx) Ap PCR+ x 2 (blood, pre- and post-Rx)	PCN	N/A	N/A	“Aborting children”			PCR+ for Bg and Ap (cord blood)	Hulínská et al, 2009 105
49	1	EM	+C6 EIA x 2 WB IgG+ x3 PCR+ x 2 (skin, pre-Rx and blood, post-Rx) Ap IFA IgG+ x 3 Peripheral smear +Ap in PMNs Ap PCR+ x 2 (blood)	PCN	29	N/A	Abortion, wk 29			Cx+ (Bg strain 840) (P) PCR+ Anaplasma (P)	Hulínská et al, 2009 105
50	1	EM, leukocytosis, myalgia, temperature	C6 EIA neg x 2 WB IgM+ IgG borderline (pre-Rx) WB IgG+ (post-Rx) Ap IFA IgM+ IgG neg (pre-Rx) IgM neg IgG+ x 2 (post-Rx) Ap PCR+ x 1 post-Rx then neg x 2 (blood)	PCN	N/A	N/A	Healthy twins		IgM+ IgG+ (cord blood of one twin)	PCR+Bb (P)	Hulínská et al, 2009 105
51-62	1	EM, Trim 1 (12 cases)	N/A	PCN (12 cases)	N/A	N/A	N/A			PCR+ (P x 10-12, genomic or OspA plasmid DNA) Cx+ (P x 2) Electron microscopy+ (P x 2)	Hulínská et al, 2011 106
a Also other infection(s) or testing, if specified
N/A: Information not available; ND: Not done; NS: not specified; Dx: Diagnosed with; sxs: symptoms; neg: negative; Rx: Treatment/Treated with; d: day(s); mo: month(s); wk: week(s); yr: year(s)
Ap: Anaplasma phagocytophilum; Ba: Borrelia afzelii; Bb: Borrelia burgdorferi; Bbsl: Borrelia burgdorferi sensu stricto; Bg: Borrelia garinii
B: brain; H: heart; K: kidney; Liv: liver; Lu: lung; P: placenta; S: spleen; T: thymus
Ao: aortic; AV: aortic valve; ASD: atrial septal defect; AV: atrioventricular; CoA: coarctation of aorta; dev: developmental; diss: disseminated; EM: erythema migrans; eval: evaluation; FTT: failure to thrive; GER: gastroesophageal reflux; Herx: (Jarisch-)Herxheimer reaction; JRA: juvenile rheumatoid arthritis
L: left; LAD: lymphadenopathy; LD: Lyme disease LE: lower extremity; neuro: neurologic; OM: otitis media; PDA: patent ductus arteriosus; R: right; Resp: respiratory; rheum: rheumatologic; SIDS: sudden infant death syndrome; UTI: urinary tract infection; VSD: ventricular septal defect
C/S: C-section; IUFD: intrauterine fetal death; IUGR: intrauterine growth restriction; LBW: low birthweight (<2500g); pp: post-partum; Trim: trimester
Ab: antibody; C6: peptide assay based on recombinant invariable fragment of VlsE variable surface antigen of Bb; Cx: culture (for Borrelia, using Barbour-Stoenner-Kelly media); EIA: enzyme immunoassay; IFA: indirect Immunofluorescence Assay (on blood or tissue); IHC: Immunohistochemistry; kD: kilodalton;
LPA: Lymphocyte Proliferation Assay; PCR: polymerase chain reaction; WB: Western blot or immunoblot
mAb: monoclonal antibody; H5332: mAb for outer surface protein A; H9724: mAb for flagellin
bx: biopsy; CSF: cerebrospinal fluid; ECG: electrocardiogram; LFTs: liver function tests; MRI: magnetic resonance imaging; PMNs: polymorphonuclear cells; U/S: ultrasound
abx: antibiotic; amox: amoxicillin; amp: ampicillin; azithro: azithromycin; cefotax: cefotaxime; cefurox: cefuroxime; ceph 3rd gen: 3rd generation cephalosporin; CTX: ceftriaxone; doxy: doxycycline; erythro: erythromycin; gent: gentamicin; IM: intramuscular; IV: intravenous; PCN: penicillin
